# Supplementary material for: In Situ Light-Source Delivery During 5-Aminulevulinic Acid-Guided High-Grade Glioma Resection: Spatial, Functional and Oncological Informed Surgery
Source: Biomedicines. 2024 Nov 30;12(12):2748. doi: 10.3390/biomedicines12122748 (PMC11673840; doi:10.3390/biomedicines12122748)
Supplement: Supplementary file 1 [file biomedicines-12-02748-s001.zip]

Archive with 17 entries (16 files):
- Video S1a.mp4
- Video S1b.mp4
- Video S2.mp4
- Video S3.mp4
- Video S4a.mp4
- Video S4b.mp4
- Video S5.mp4
- Video S6.mp4
- __MACOSX/
- __MACOSX/._Video S1a.mp4
- __MACOSX/._Video S1b.mp4
- __MACOSX/._Video S2.mp4
- __MACOSX/._Video S3.mp4
- __MACOSX/._Video S4a.mp4
- __MACOSX/._Video S4b.mp4
- __MACOSX/._Video S5.mp4
- __MACOSX/._Video S6.mp4
